# Supplementary material for: COVID-19 Diagnosis: A Comprehensive Review of the RT-qPCR Method for Detection of SARS-CoV-2
Source: Diagnostics (Basel). 2022 Jun 20;12(6):1503. doi: 10.3390/diagnostics12061503 (PMC9221722; doi:10.3390/diagnostics12061503)
Supplement: Supplementary file 1 [file diagnostics-12-01503-s001.zip]

Archive with 1 entries (1 files):
- diagnostics-1712849-supplementary.pdf
